# Supplementary material for: Design, Synthesis, and Biological Evaluation of N-Acylhydrazones and Their Activity Against Leishmania amazonensis Promastigotes
Source: Microorganisms. 2025 Jul 2;13(7):1563. doi: 10.3390/microorganisms13071563 (PMC12298860; doi:10.3390/microorganisms13071563)
Supplement: Supplementary file 1 [file microorganisms-13-01563-s001.zip]

Archive with 2 entries (2 files):
- HPLC amostras-20241114T144635Z-001.zip
- RMN amostras-20241114T155656Z-001.zip
